# Supplementary material for: Genetic analysis and QTL mapping of domestication-related traits in chili pepper (Capsicum annuum L.)
Source: Front Genet. 2023 May 15;14:1101401. doi: 10.3389/fgene.2023.1101401 (PMC10225550; doi:10.3389/fgene.2023.1101401)
Supplement: Supplementary file 17 [file DataSheet2.xlsx]

## Sheet: Sheet1
Main_stem_length	Plant_height	Branch_angle	Stem_pigmentation	Fruit_pigmentation	Fruit_orientation	Form_unripe_fruit	Seedless_fruit	Growth_habit	Deciduous_fruit	Leaf_area	Leaf_length	Leaf_shape	Leaf_width	Fruit_weight	Fruit_length	Fruit_width	Fruit_shape	Fruit_area
1.94293	2.78959	-0.364292	-10.6993	-1.81088	-0.032355	-2.48218	0.594509	0.143473	0.414611	-1.68542	-0.582975	0.0805696	-0.31529	2.82837	0.405953	0.187258	0.0539168	0.541122
NA	NA	NA	NA	NA	NA	NA	-1.53928	NA	NA	NA	NA	NA	NA	NA	NA	NA	NA	NA
1.93178	0.657301	-0.0309289	0.227602	2.10552	-0.032355	-2.19767	0.594509	1.03965	NA	NA	NA	NA	NA	NA	-0.34379	-0.0928101	-0.259427	-0.287522
1.83368	15.3852	0.31126	-6.34125	-0.359127	-0.0217989	-2.48218	0.594509	-0.784286	0.836321	1.18665	0.653736	0.0896622	0.191683	-1.12503	-0.560163	-0.0248205	-0.533811	-0.483809
2.17703	9.88122	-0.0309289	0.227602	-0.359127	-0.032355	-1.98111	0.594509	1.03965	0.659371	NA	NA	NA	NA	3.43871	-0.112822	0.0262739	-0.156925	-0.14076
-0.387823	2.12961	-0.235809	0.0397985	1.32413	-0.0110176	NA	-0.543049	1.03965	NA	NA	NA	NA	NA	NA	-0.688981	-0.204239	-0.346116	-0.761754
-3.90523	-8.16004	-0.0309289	0.227602	2.10552	-0.032355	0.997619	0.360938	-0.784286	0.836321	-1.05367	-0.447508	-0.0572214	-0.158749	-0.323194	-0.119193	-0.0544056	-0.0129406	-0.188037
NA	NA	NA	NA	NA	NA	NA	-1.53928	NA	NA	NA	NA	NA	NA	NA	NA	NA	NA	NA
18.9075	0.0261201	-0.0309289	0.227602	2.10552	-0.0217989	0.997619	0.360938	1.03965	0.414611	0.542323	0.195793	0.0284928	0.0591602	-4.63538	-0.785505	-0.227805	-0.45326	-0.821917
-2.58087	1.72313	-0.0309289	0.227602	0.725918	-0.032355	-2.48218	0.594509	-0.784286	0.836321	1.24616	0.365136	-0.0498701	0.178134	-2.92667	-0.340136	-0.0814458	-0.242508	-0.341751
NA	NA	NA	NA	NA	NA	NA	-0.543049	NA	NA	NA	NA	NA	NA	NA	NA	NA	NA	NA
-6.49306	-15.0205	-0.0309289	-7.81077	-1.81088	-0.032355	3.027	0.594509	-0.784286	0.414611	0.421273	0.298751	0.0408781	0.0989973	0.477579	1.84789	0.0482388	1.82247	1.25833
1.83368	8.69949	-0.0309289	0.227602	-0.359127	-0.032355	0.997619	0.360938	0.143473	NA	0.135032	0.0825974	-0.011631	0.0434786	-1.65572	0.375599	0.0504653	0.315341	0.32944
-6.25966	-11.0669	-0.0309289	-7.81077	0.725918	17.4115	-0.317569	0.594509	-0.784286	-1.14875	-0.997027	-0.584336	-0.177174	-0.0924223	3.2475	-0.122489	0.0727375	-0.231663	-0.0634051
1.83368	4.33927	0.31126	-6.34125	2.10552	-0.032355	3.027	0.360938	-0.784286	-3.53028	-0.248867	-0.155658	-0.0979675	-0.0211731	-3.93649	-0.27567	0.00692482	-0.285576	-0.150128
NA	NA	NA	NA	NA	NA	NA	-1.01927	NA	NA	NA	NA	NA	NA	NA	NA	NA	NA	NA
1.88311	-5.15573	NA	NA	NA	NA	NA	0.360938	0.143473	0.414611	0.46264	0.456164	0.190478	0.0381454	0.680952	0.647247	0.102404	0.419565	0.705212
-2.43372	-8.8383	0.31126	0.227602	2.10552	-0.032355	-2.48218	0.594509	-0.784286	0.414611	-3.07852	-1.31719	-0.0637205	-0.56554	-4.22156	-0.386375	-0.0541955	-0.296793	-0.405703
3.3052	3.46722	-0.0309289	0.227602	2.10552	-0.032355	-0.317569	0.594509	-0.784286	0.414611	-0.509845	-0.181214	-0.0510493	-0.0384079	-1.43124	-0.397186	-0.0807261	-0.289549	-0.406093
NA	NA	NA	NA	NA	NA	NA	-1.01927	NA	NA	NA	NA	NA	NA	NA	NA	NA	NA	NA
-0.618847	2.49828	-0.692047	0.227602	-0.359127	-0.032355	-2.48218	0.360938	-0.784286	-3.53028	-0.520505	-0.112635	0.0400701	-0.0943161	8.30912	-0.0900937	0.114695	-0.29215	0.0917806
NA	NA	NA	NA	NA	NA	NA	-1.53928	NA	NA	NA	NA	NA	NA	NA	NA	NA	NA	NA
1.14697	10.7343	0.31126	0.227602	-1.81088	-0.032355	-2.48218	0.360938	-0.784286	0.659371	-1.05849	-0.0270454	0.266661	-0.245798	1.71405	0.310615	0.0583937	0.160108	0.325726
3.4033	3.46722	0.31126	0.227602	0.725918	-0.032355	-2.48218	0.594509	1.03965	0.659371	NA	NA	NA	NA	-1.93278	0.276123	0.241021	-0.143658	0.586949
-4.69004	9.08707	-0.0309289	-6.34125	-1.81088	-0.032355	0.997619	0.594509	0.143473	0.836321	1.66335	0.648679	0.118717	0.182069	6.21181	0.354389	-0.0174146	0.45482	0.171648
5.46342	19.8423	-0.364292	-6.34125	-1.81088	-0.032355	-2.48218	0.360938	0.143473	0.414611	2.03187	0.737745	0.0211532	0.290093	0.171172	0.748623	0.0922399	0.569328	0.634884
-2.12873	-26.5346	0.31126	-10.6993	-0.359127	17.4115	-2.48218	0.360938	1.03965	NA	NA	NA	NA	NA	NA	-0.470952	-0.0685951	-0.364604	-0.451698
0.754568	16.8386	-0.0309289	-10.6993	-1.81088	17.4115	-2.48218	0.360938	0.143473	-2.29693	-1.62499	-0.804109	-0.0689936	-0.294751	-0.581286	-0.0788575	0.0401101	-0.128825	-0.0023744
8.99506	3.07965	-0.364292	-6.34125	0.725918	17.4115	-2.48218	0.594509	0.143473	-1.14875	0.243955	0.0890485	-0.13702	0.150963	-3.7661	0.00921937	0.0842437	-0.147878	0.0502906
0.803619	3.07965	-0.364292	0.227602	2.10552	17.4115	-2.48218	0.594509	0.143473	0.414611	-1.51386	-0.543565	0.0136194	-0.245229	-1.74111	-0.56898	-0.153191	-0.320525	-0.599051
-0.569797	-5.6408	-0.0309289	0.227602	0.725918	-0.032355	-0.317569	0.594509	-0.784286	0.836321	0.182405	0.378148	0.163983	-0.0019049	2.48976	0.266234	0.095106	0.061087	0.436813
-0.765999	-13.7799	0.31126	0.227602	-1.81088	-0.032355	-2.48218	0.360938	0.143473	-2.46606	-0.988673	-0.740698	-0.371023	0.0161689	-1.59192	-0.362615	0.0839113	-0.494757	-0.212954
-5.2296	-21.3376	-0.0309289	0.227602	2.10552	17.4115	-2.48218	0.594509	-0.784286	-1.59419	-0.949825	-0.493167	-0.136788	-0.116516	-1.20021	-0.948073	-0.271814	-0.589481	-0.927273
1.24507	-1.86194	-0.0309289	0.227602	-0.359127	-0.032355	2.86738	0.594509	0.143473	NA	-1.17282	-0.245495	0.250378	-0.299929	NA	0.504907	0.134512	0.209057	0.630988
-1.61435	-2.36564	0.236761	0.170527	-1.09916	-0.0217989	-1.96601	-0.543049	1.03965	NA	NA	NA	NA	NA	NA	-0.353023	-0.183479	0.0489075	-0.557886
-1.20745	8.11813	-0.692047	-6.34125	-1.81088	-0.032355	-2.48218	0.594509	1.03965	-2.29693	NA	NA	NA	NA	6.99861	0.47146	0.154803	0.177994	0.57823
0.238436	20.8011	0.152432	0.0397985	-1.09916	-0.0110176	NA	-0.543049	1.03965	NA	NA	NA	NA	NA	NA	-0.278075	-0.0161546	-0.284297	-0.213783
0.845819	9.45995	-0.0309289	0.227602	0.725918	17.4115	-2.48218	0.360938	1.03965	0.414611	NA	NA	NA	NA	-5.28645	-0.933723	-0.236841	-0.642667	-0.898549
-6.46786	-12.6049	0.236761	0.170527	1.80745	-0.0217989	-0.317569	0.360938	1.03965	0.414611	NA	NA	NA	NA	-3.40525	-0.306961	-0.164248	0.0325558	-0.454018
0.509315	11.4125	0.31126	0.227602	2.10552	-0.032355	3.027	0.594509	-0.784286	0.836321	2.70837	0.785537	-0.0642638	0.450635	-1.39315	0.0129859	-0.0231819	0.0793693	-0.0698571
0.999821	1.23866	-0.0309289	-7.81077	2.10552	-0.032355	3.027	-0.543049	-0.784286	0.659371	-1.36462	-0.652634	-0.149786	-0.16172	2.55329	0.394242	0.0475307	0.344396	0.289511
9.14221	-16.0132	0.31126	-10.6993	-1.81088	17.4115	-2.48218	-0.543049	-0.784286	0.659371	0.448357	0.142525	-0.0205538	0.0745021	-5.54049	-0.124673	-0.0952408	0.110455	-0.266861
NA	NA	NA	NA	NA	NA	NA	-1.53928	NA	NA	NA	NA	NA	NA	NA	NA	NA	NA	NA
NA	NA	NA	NA	NA	NA	NA	-0.543049	NA	NA	NA	NA	NA	NA	NA	NA	NA	NA	NA
5.56152	30.4037	-0.692047	0.227602	2.10552	-0.032355	3.027	-0.543049	0.143473	0.659371	1.00424	0.24146	-0.106364	0.200673	5.616	0.176856	-0.0488354	0.224323	0.0899498
1.60498	-17.607	-0.0309289	0.227602	-1.53495	-0.032355	-1.96601	-0.543049	1.03965	NA	NA	NA	NA	NA	NA	-0.226759	0.0629539	-0.345985	-0.138967
-0.667898	4.43616	-0.0309289	-10.6993	-1.81088	17.4115	3.027	-0.543049	-0.784286	-3.53028	-3.08951	-1.52836	-0.195188	-0.539995	-4.78844	-0.49278	-0.0890423	-0.329197	-0.536342
NA	NA	NA	NA	NA	NA	NA	-1.01927	NA	NA	NA	NA	NA	NA	NA	NA	NA	NA	NA
-4.94036	-10.6746	-0.364292	-10.6993	-0.359127	-0.032355	-1.96601	0.594509	1.03965	NA	NA	NA	NA	NA	NA	-0.434392	-0.034157	-0.372435	-0.419712
2.22608	-10.8711	0.31126	-10.6993	-1.81088	-0.032355	0.997619	0.594509	-0.784286	-3.53028	0.299839	0.116682	0.00457021	0.0574108	-2.17745	-0.0438244	0.0497596	-0.156111	0.043495
-0.815049	-6.51285	-0.364292	0.227602	-1.81088	-0.032355	0.997619	0.594509	-0.784286	0.659371	2.16805	0.846838	0.0129442	0.366114	7.73013	0.553654	0.212121	0.14276	0.750524
NA	NA	NA	NA	NA	NA	NA	-1.01927	NA	NA	NA	NA	NA	NA	NA	NA	NA	NA	NA
NA	NA	NA	NA	NA	NA	NA	-1.01927	NA	NA	NA	NA	NA	NA	NA	NA	NA	NA	NA
-1.84511	6.56783	-0.0309289	0.227602	0.725918	-0.032355	3.027	0.360938	0.143473	0.836321	-1.98927	-1.00492	-0.242266	-0.274668	-4.66817	-0.363322	-0.084804	-0.215348	-0.418452
0.95077	25.1715	0.31126	0.227602	-0.359127	17.4115	3.027	0.360938	0.143473	-1.59419	-0.0162185	0.166169	0.107243	-0.0190283	1.2587	-0.3574	-0.158021	-0.0339489	-0.506943
-2.56808	-13.9037	0.31126	-7.81077	-0.359127	-0.032355	3.027	-0.543049	1.03965	0.414611	NA	NA	NA	NA	-2.88787	-0.505387	-0.13806	-0.284346	-0.566808
-1.10935	7.43987	0.31126	0.227602	-1.81088	-0.032355	-0.317569	0.594509	0.143473	0.836321	-0.597997	-0.414635	-0.194597	0.00624226	0.481153	0.816228	-0.0673303	1.12179	0.387974
-3.10003	-5.15209	0.191269	0.200047	-1.53495	-0.0217989	-1.96601	-0.543049	1.03965	NA	NA	NA	NA	NA	NA	NA	NA	NA	NA
-0.618847	-0.893002	-0.364292	-6.34125	0.725918	-0.032355	-2.48218	0.594509	-0.784286	0.836321	0.25992	0.368607	0.159639	0.00360895	10.0632	0.506259	0.117436	0.275959	0.658086
-3.90523	-6.90042	0.31126	0.227602	2.10552	-0.032355	3.027	0.594509	-0.784286	0.659371	-1.23099	-0.340607	0.0760914	-0.228108	-1.982	-0.584844	-0.108204	-0.473973	-0.547189
-5.5239	-13.0047	-0.0309289	0.227602	2.10552	17.4115	3.027	0.594509	0.143473	0.836321	-1.04573	-0.383233	0.0142676	-0.181513	-4.91373	-0.371754	-0.0847713	-0.24637	-0.381373
-0.373594	11.0249	-0.0309289	0.227602	0.725918	-0.032355	-0.317569	0.594509	-0.784286	-3.14954	-1.15109	-0.330291	-0.0135567	-0.146604	-0.546197	-0.161011	-0.0535021	-0.0280545	-0.256715
NA	NA	NA	NA	NA	NA	NA	-1.01927	NA	NA	NA	NA	NA	NA	NA	NA	NA	NA	NA
NA	NA	NA	NA	NA	NA	NA	-1.01927	NA	NA	NA	NA	NA	NA	NA	NA	NA	NA	NA
0.116911	3.95169	0.31126	-10.6993	-1.81088	-0.032355	3.027	0.360938	-0.784286	0.836321	-1.81562	-0.668519	-0.0147761	-0.30089	-5.71056	0.0844803	-0.132052	0.480572	-0.239124
-5.57295	-0.214745	-0.0309289	0.227602	0.725918	-0.032355	2.74773	0.594509	0.143473	-3.14954	-0.0083577	-0.147489	-0.267766	0.212922	-1.38777	0.0523777	-0.0056474	0.125152	-0.0991054
-8.81029	13.738	0.31126	0.227602	2.10552	17.4115	-2.19767	0.594509	0.143473	-1.14875	2.2538	0.59764	-0.198429	0.481017	-1.21524	0.410346	0.03051	0.3992	0.248802
NA	NA	NA	NA	NA	NA	NA	-1.53928	NA	NA	NA	NA	NA	NA	NA	NA	NA	NA	NA
NA	NA	NA	NA	NA	NA	NA	-1.53928	NA	NA	NA	NA	NA	NA	NA	NA	NA	NA	NA
-1.69796	10.2728	0.31126	0.227602	0.725918	-0.032355	-0.317569	-0.543049	-0.784286	0.659371	-1.27164	-0.22193	0.200208	-0.278075	-1.27037	-0.289155	-0.107499	-0.0788461	-0.367654
-1.77091	-5.97948	-0.364292	0.227602	1.80745	-0.0217989	3.027	-0.543049	-0.784286	0.414611	1.12659	0.0931316	-0.201182	0.273528	-4.46511	-0.181811	-0.0720846	-0.0882249	-0.20801
NA	NA	NA	NA	NA	NA	NA	NA	NA	NA	NA	NA	NA	NA	NA	NA	NA	NA	NA
NA	NA	NA	NA	NA	NA	NA	NA	NA	NA	NA	NA	NA	NA	NA	NA	NA	NA	NA
-0.618847	-14.4581	-0.0309289	-6.34125	2.10552	-0.032355	3.027	0.360938	0.143473	0.414611	2.56556	0.363241	-0.0964682	0.339379	-5.27232	-0.897618	-0.28238	-0.500357	-0.915346
-0.831526	-0.558725	0.236761	0.170527	1.80745	-0.0217989	-1.96601	0.360938	1.03965	NA	NA	NA	NA	NA	NA	-0.166976	-0.119451	0.158604	-0.301997
-1.79606	-0.60232	-0.364292	-6.34125	-1.81088	17.4115	0.997619	-0.543049	-0.784286	0.836321	1.72107	0.87468	0.194381	0.181008	-0.902023	0.00754851	0.123663	-0.208921	0.140685
2.37184	-15.3424	0.31126	-7.81077	0.169095	17.4115	2.86738	0.594509	1.03965	NA	NA	NA	NA	NA	NA	-0.759166	-0.136667	-0.580125	-0.726875
-1.30804	6.47934	-0.235809	0.0397985	-1.09916	-0.0110176	NA	0.594509	1.03965	NA	NA	NA	NA	NA	NA	0.634672	0.0257793	0.595161	0.384136
-3.21853	20.3268	-0.0309289	-6.34125	-0.359127	-0.032355	-0.317569	0.594509	-0.784286	0.836321	-0.332348	0.0816404	0.128156	-0.102735	4.33249	0.0163212	-0.0727126	0.193845	-0.12454
NA	NA	NA	NA	NA	NA	NA	-1.53928	NA	NA	NA	NA	NA	NA	NA	NA	NA	NA	NA
NA	NA	NA	NA	NA	NA	NA	-1.01927	NA	NA	NA	NA	NA	NA	NA	NA	NA	NA	NA
NA	NA	NA	NA	NA	NA	NA	-1.01927	NA	NA	NA	NA	NA	NA	NA	NA	NA	NA	NA
-3.81537	-17.2217	-0.235809	0.0397985	NA	NA	NA	0.594509	1.03965	NA	NA	NA	NA	NA	NA	-0.67629	-0.164023	-0.383988	-0.719279
NA	NA	NA	NA	NA	NA	NA	-1.01927	NA	NA	NA	NA	NA	NA	NA	NA	NA	NA	NA
14.6064	10.2649	-0.364292	-7.81077	-0.359127	17.4115	-2.48218	0.594509	0.143473	0.659371	1.32965	0.409496	-0.0579615	0.241759	-1.4824	0.0375819	-0.0398837	0.141506	-0.0618086
NA	NA	NA	NA	NA	NA	NA	NA	NA	NA	NA	NA	NA	NA	NA	NA	NA	NA	NA
-2.65278	-15.7178	0.31126	0.227602	0.725918	17.4115	-2.48218	0.594509	0.143473	-2.46606	-3.13452	-1.71383	-0.286155	-0.576712	0.624753	-0.358504	-0.0074168	-0.333678	-0.358242
NA	NA	NA	NA	NA	NA	NA	-1.53928	NA	NA	NA	NA	NA	NA	NA	NA	NA	NA	NA
-4.10144	3.66101	0.31126	0.227602	-1.81088	-0.032355	-2.48218	0.594509	1.03965	0.414611	NA	NA	NA	NA	6.03554	1.00661	0.29247	0.391514	1.20942
-1.69796	-6.88508	0.31126	0.227602	2.10552	-0.032355	-0.317569	0.360938	-0.784286	-1.14875	-0.500846	-0.0438969	0.0975579	-0.140022	1.2429	-0.499416	-0.127634	-0.276835	-0.553642
NA	NA	NA	NA	NA	NA	NA	-1.01927	NA	NA	NA	NA	NA	NA	NA	NA	NA	NA	NA
NA	NA	NA	NA	NA	NA	NA	0.360938	NA	NA	NA	NA	NA	NA	NA	NA	NA	NA	NA
-3.02232	6.9554	-0.0309289	-10.6993	-1.81088	17.4115	-2.48218	0.360938	0.143473	-2.46606	1.45666	0.274045	-0.185865	0.320128	3.32063	0.42077	0.326555	-0.154576	0.852346
0.362164	-0.796108	-0.364292	-6.34125	-1.81088	-0.032355	-0.317569	0.594509	-0.784286	0.836321	-0.146884	-0.216733	-0.14857	0.0561607	3.19488	0.732213	0.18349	0.357946	0.834898
0.95077	14.5131	-0.0309289	0.227602	0.725918	-0.032355	0.997619	0.594509	1.03965	0.659371	NA	NA	NA	NA	9.45107	0.997907	0.358643	0.215148	1.69855
3.6976	14.61	0.31126	0.227602	2.10552	17.4115	3.027	0.360938	0.143473	0.414611	-0.690316	-0.385466	-0.19597	-0.0263649	-0.620021	-0.513309	-0.013318	-0.496505	-0.425136
-3.02232	-7.09421	0.31126	-10.6993	-1.81088	-0.032355	3.027	0.594509	0.143473	-2.46606	-2.34553	-1.03954	-0.0247198	-0.433093	-0.600875	-0.30302	0.00090022	-0.307419	-0.288063
0.967692	-9.9916	0.31126	0.227602	2.10552	-0.032355	-2.48218	0.594509	-0.784286	0.659371	-0.892553	-0.29785	0.00757016	-0.148889	3.2755	0.379843	0.277104	-0.117906	0.93122
NA	NA	NA	NA	NA	NA	NA	-1.53928	NA	NA	NA	NA	NA	NA	NA	NA	NA	NA	NA
NA	NA	NA	NA	NA	NA	NA	-1.53928	NA	NA	NA	NA	NA	NA	NA	NA	NA	NA	NA
-5.5685	-9.22588	-0.364292	-6.34125	0.725918	-0.032355	-2.48218	-0.543049	1.03965	-1.59419	NA	NA	NA	NA	-1.7131	0.28984	0.110433	0.129558	0.464229
-0.026704	-10.72	-0.364292	-6.34125	-0.359127	-0.032355	3.027	-0.543049	0.143473	0.414611	-0.559021	0.0329752	0.169539	-0.130033	-2.5463	-0.262732	-0.0208259	-0.220277	-0.254914
NA	NA	NA	NA	NA	NA	NA	NA	NA	NA	NA	NA	NA	NA	NA	NA	NA	NA	NA
17.2043	25.1945	0.236412	-10.5426	-1.53495	17.0266	1.7563	-0.543049	0.143473	0.414611	-1.93155	-0.596368	0.133104	-0.380663	-4.39234	-0.35249	-0.123831	-0.0704465	-0.488984
NA	NA	NA	NA	NA	NA	NA	-1.01927	NA	NA	NA	NA	NA	NA	NA	NA	NA	NA	NA
-4.10008	-7.96626	0.31126	0.227602	2.10552	-0.032355	-0.317569	0.360938	-0.784286	-1.59419	0.0153832	0.174865	0.0141685	0.0520993	-3.4317	0.176277	-0.0293401	0.291768	0.00091606
NA	NA	NA	NA	NA	NA	NA	NA	NA	NA	NA	NA	NA	NA	NA	NA	NA	NA	NA
NA	NA	NA	NA	NA	NA	NA	-1.53928	NA	NA	NA	NA	NA	NA	NA	NA	NA	NA	NA
-0.815049	-6.51285	-0.692047	0.227602	-1.81088	-0.032355	-2.48218	0.594509	1.03965	0.414611	NA	NA	NA	NA	15.4729	1.27365	0.110592	1.00913	1.17483
-3.75502	-2.18069	0.31126	-6.34125	-0.359127	-0.032355	-2.48218	-1.53928	1.03965	0.659371	NA	NA	NA	NA	2.5777	0.74811	0.258166	0.200853	1.34478
4.87481	8.6026	0.31126	0.227602	0.725918	-0.032355	3.027	0.360938	0.143473	0.659371	NA	NA	NA	NA	-1.95113	-0.602538	-0.128976	-0.403637	-0.637382
21.0588	15.8601	-0.0309289	-10.6993	-1.81088	-0.032355	0.997619	0.594509	-0.784286	-3.14954	2.29271	0.57773	-0.123485	0.399921	-3.18093	-0.239277	-0.0332039	-0.148145	-0.286214
NA	NA	NA	NA	NA	NA	NA	-1.53928	NA	NA	NA	NA	NA	NA	NA	NA	NA	NA	NA
NA	NA	NA	NA	NA	NA	NA	NA	NA	NA	NA	NA	NA	NA	NA	NA	NA	NA	NA
NA	NA	NA	NA	NA	NA	NA	-1.53928	NA	NA	NA	NA	NA	NA	NA	NA	NA	NA	NA
NA	NA	NA	NA	NA	NA	NA	-0.543049	NA	NA	0.887591	0.461705	0.079603	0.130084	NA	NA	NA	NA	NA
NA	NA	NA	NA	NA	NA	NA	-1.53928	NA	NA	NA	NA	NA	NA	NA	NA	NA	NA	NA
-2.41755	-16.9086	-0.0309289	-7.37561	-1.81088	-0.032355	-2.48218	NA	0.143473	-2.46606	-1.99657	-0.609733	0.161605	-0.385532	-0.906336	0.204303	0.0382494	0.157463	0.107628
-5.4258	14.7069	-0.0309289	-6.34125	-1.81088	-0.032355	-2.48218	0.594509	-0.784286	-2.29693	1.32295	0.275023	-0.204676	0.34775	1.00736	0.598509	0.0711496	0.451595	0.491644
0.558366	4.72684	-0.692047	0.227602	-1.81088	-0.0217989	3.027	0.360938	1.03965	0.414611	NA	NA	NA	NA	4.18108	0.278094	0.117087	0.0716572	0.33925
NA	NA	NA	NA	NA	NA	NA	NA	NA	NA	NA	NA	NA	NA	NA	NA	NA	NA	NA
-8.5931	-31.2609	-0.0309289	-7.81077	-1.81088	-0.032355	-2.48218	0.594509	-0.784286	0.659371	0.685752	0.374801	0.113505	0.0533672	-3.06198	0.43108	0.00717801	0.523805	0.231696
3.01089	4.26454	-0.0309289	0.227602	-1.81088	-0.032355	3.027	0.360938	1.03965	0.414611	NA	NA	NA	NA	-1.80791	-0.20847	-0.0029948	-0.190478	-0.231593
0.213162	13.7271	-0.125907	0.227602	2.10552	-0.0217989	3.027	0.594509	0.143473	0.836321	2.0426	0.901962	0.0694033	0.308774	2.82153	-0.153062	-0.0853619	0.0261206	-0.25915
-7.97643	-15.6209	0.31126	-10.6993	-1.81088	17.4115	-2.48218	0.594509	0.143473	-1.59419	0.378984	0.0570117	-0.107925	0.142246	3.8113	0.531691	0.0900043	0.391603	0.432983
-4.83719	4.43616	-0.0309289	0.227602	-0.359127	-0.032355	3.027	-0.543049	-0.784286	0.836321	1.86396	0.774402	0.0162364	0.32238	1.88688	-0.0159532	0.0320786	-0.0363586	-0.0361673
-3.90523	-5.25323	0.31126	0.227602	2.10552	-0.032355	0.997619	0.594509	0.143473	-2.46606	1.45492	0.709104	0.124497	0.189134	3.84548	0.176442	0.230244	-0.276984	0.729505
NA	NA	NA	NA	NA	NA	NA	NA	NA	NA	NA	NA	NA	NA	NA	NA	NA	NA	NA
NA	NA	NA	NA	NA	NA	NA	-1.53928	NA	NA	NA	NA	NA	NA	NA	NA	NA	NA	NA
-6.21061	2.3045	0.31126	0.227602	2.10552	17.4115	-2.48218	0.594509	-0.784286	0.836321	0.899435	0.587479	0.207612	0.0945045	-0.691539	-0.316488	-0.132257	-0.0979094	-0.369853
-0.765999	-18.0432	-0.364292	0.227602	2.10552	-0.032355	-0.317569	0.594509	0.143473	0.414611	-0.0040626	0.334308	0.248079	-0.0952396	-4.06932	-0.145709	-0.0434874	-0.0318496	-0.215369
5.40232	5.52647	-0.0309289	0.227602	2.10552	-0.032355	3.027	-0.543049	0.143473	0.659371	-0.242265	0.170598	0.118611	-0.0485105	0.350881	-0.0106207	-0.0512415	0.0360738	-0.0711208
-5.08245	-0.505426	0.31126	0.227602	0.725918	17.4115	-2.48218	-0.543049	-0.784286	0.836321	0.0729122	0.586203	0.42815	-0.116642	-2.39796	-0.220678	0.0288337	-0.301037	-0.0988942
-3.80713	6.08336	-0.0309289	0.227602	0.725918	-0.032355	0.997619	-0.543049	-0.784286	-1.14875	0.587665	0.637723	0.363455	-0.0550808	-1.22025	0.416055	-0.0978783	0.725416	0.0963879
NA	NA	NA	NA	NA	NA	NA	NA	NA	NA	NA	NA	NA	NA	NA	NA	NA	NA	NA
-0.832983	-9.46853	-0.0309289	-10.6993	-1.81088	17.4115	-2.48218	0.360938	-0.784286	-1.14875	1.12363	0.452308	0.0225207	0.170829	1.07251	0.541895	0.170368	0.232461	0.702897
-5.47485	-0.505426	0.31126	0.227602	-0.359127	-0.032355	0.997619	0.594509	-0.784286	-2.29693	-0.135762	-0.0555169	-0.0507862	0.0316998	11.108	1.00939	0.276577	0.397424	1.29108
14.7203	-16.9126	-0.0309289	-7.81077	-0.359127	-0.0217989	3.027	0.360938	0.143473	NA	-1.97672	-0.798717	0.0159282	-0.344753	-4.02811	-0.800504	-0.182927	-0.58061	-0.764333
-2.55374	6.07995	0.1026	-10.3743	-1.09916	16.3678	3.027	0.360938	1.03965	NA	NA	NA	NA	NA	NA	0.454598	-0.0352136	0.657152	0.236626
NA	NA	NA	NA	NA	NA	NA	-1.53928	NA	NA	NA	NA	NA	NA	NA	NA	NA	NA	NA
-2.58087	4.04859	-0.0309289	0.227602	2.10552	17.4115	3.027	0.594509	-0.784286	0.836321	0.584678	-0.108879	-0.239716	0.185687	-3.03692	-0.264491	-0.0602394	-0.15267	-0.30546
2.17703	10.3228	0.236761	-10.6993	-1.81088	11.1315	3.027	0.360938	-0.784286	-1.59419	0.217508	-0.100765	-0.107304	0.0567437	-1.95384	0.0554865	0.0130268	0.0690879	-0.0115834
NA	NA	NA	NA	NA	NA	NA	NA	NA	NA	NA	NA	NA	NA	NA	NA	NA	NA	NA
-2.55853	2.44062	-0.692047	-10.6993	-0.359127	17.4115	3.027	0.594509	0.143473	-3.14954	1.45912	0.810135	0.242458	0.100715	-4.68453	-0.277374	-0.057907	-0.123271	-0.376697
2.56693	NA	0.152432	0.0397985	NA	NA	NA	-0.543049	1.03965	NA	NA	NA	NA	NA	NA	NA	NA	NA	NA
4.39044	-10.3269	-0.235809	-10.1364	NA	NA	1.7563	-0.543049	1.03965	NA	NA	NA	NA	NA	NA	-0.231009	-0.0295682	-0.150863	-0.281391
9.01284	-7.66938	-0.0309289	-10.6993	NA	17.4115	-2.48218	-0.543049	0.143473	0.659371	-1.49175	-0.302382	0.264721	-0.338499	-2.6761	0.0204265	0.0134828	0.0251941	0.0120675
-0.319932	5.86718	-0.292163	-9.5053	NA	NA	-1.98111	-0.543049	1.03965	0.414611	NA	NA	NA	NA	-1.19862	NA	NA	NA	NA
NA	NA	NA	NA	NA	NA	NA	-1.01927	NA	NA	NA	NA	NA	NA	NA	NA	NA	NA	NA
NA	NA	NA	NA	NA	NA	NA	-1.01927	NA	NA	NA	NA	NA	NA	NA	NA	NA	NA	NA
-4.00333	3.46722	-0.0309289	-10.6993	NA	11.1315	-0.317569	0.360938	-0.784286	-2.29693	3.63337	1.14593	-0.0955487	0.626644	0.75428	0.713016	0.0189926	0.714965	0.472535
5.51247	15.3852	-0.364292	0.227602	NA	17.4115	3.027	0.594509	-0.784286	-1.14875	1.26935	0.149212	-0.240007	0.334247	-5.09415	-0.636969	-0.0124843	-0.632714	-0.539935
3.25615	10.056	-0.0309289	0.227602	NA	-0.032355	3.027	0.594509	0.143473	0.659371	-0.886063	-0.283073	-0.0441416	-0.117407	0.989821	0.195419	0.0371257	0.153643	0.105493
